# Supplementary material for: Lipid Oxidation Changes of Arabica Green Coffee Beans during Accelerated Storage with Different Packaging Types
Source: Foods. 2022 Sep 30;11(19):3040. doi: 10.3390/foods11193040 (PMC9563479; doi:10.3390/foods11193040)
Supplement: Supplementary file 1 [file foods-11-03040-s001.zip]

Archive with 1 entries (1 files):
- foods-1918553-supplementary.pdf
